# Supplementary material for: Preparation and Characterization of Thermo-Compressed Guar Gum/Microcrystalline Cellulose Composites for Applications in Sustainable Packaging
Source: Polymers (Basel). 2025 Nov 25;17(23):3124. doi: 10.3390/polym17233124 (PMC12694191; doi:10.3390/polym17233124)
Supplement: Supplementary file 1 [file polymers-17-03124-s001.zip]

Archive with 1 entries (1 files):
- polymers-3998903-supplementary.pdf
